# Supplementary material for: Usefulness of Imaging Response Assessment after Irreversible Electroporation of Localized Pancreatic Cancer—Results from a Prospective Cohort
Source: Cancers (Basel). 2021 Jun 8;13(12):2862. doi: 10.3390/cancers13122862 (PMC8226515; doi:10.3390/cancers13122862)
Supplement: Supplementary file 1 [file cancers-13-02862-s001.zip]

Archive with 1 entries (1 files):
- cancers-1205889-supplementary.pdf
